# Supplementary material for: A randomized clinical trial assessing the effect of automated medication-targeted alerts on acute kidney injury outcomes
Source: Nat Commun. 2023 May 17;14:2826. doi: 10.1038/s41467-023-38532-3 (PMC10192367; doi:10.1038/s41467-023-38532-3)
Supplement: Supplementary file 4 — Source Data File [file 41467_2023_38532_MOESM4_ESM.xlsx]

## Sheet: Figure 3
arm	category	lowercl	uppercl	point estimate
Alert	Overall (N=5060)	0.214746	0.247964	0.231043
Usual Care	Overall (N=5060)	0.235924	0.270188	0.252769
Alert	Receiving NSAID (N=1553)	0.176182	0.23526	0.204545
Usual Care	Receiving NSAID (N=1553)	0.192893	0.251402	0.221118
Alert	Receiving RAASi (N=2679)	0.171874	0.214658	0.192593
Usual Care	Receiving RAASi (N=2679)	0.171746	0.214875	0.192626
Alert	Receiving PPI (N=3298)	0.247796	0.291116	0.269045
Usual Care	Receiving PPI (N=3298)	0.286719	0.33197	0.309002

## Sheet: Figure 4
arm	category	lowercl	uppercl	point estimate
Alert	Overall (N=5060)	0.591275	0.629638	0.610585
Usual Care	Overall (N=5060)	0.539725	0.578808	0.559335
Alert	Receiving NSAID (N=1553)	0.794282	0.850198	0.823529
Usual Care	Receiving NSAID (N=1553)	0.762867	0.820065	0.792547
Alert	Receiving RAASi (N=2679)	0.686879	0.735899	0.711852
Usual Care	Receiving RAASi (N=2679)	0.594822	0.647679	0.62152
Alert	Receiving PPI (N=3298)	0.19623	0.236465	0.21584
Usual Care	Receiving PPI (N=3298)	0.151279	0.18811	0.1691

## Sheet: Figure 5
category	lowercl	uppercl	point estimate
Medical Admission (N = 3861)	0.8234	1.0292	0.9206
Surgical Admission (N = 1199)	0.7438	1.1053	0.9067
Female (N = 2453)	0.8506	1.14	0.9847
Male (N = 2607)	0.7624	0.9886	0.8682
Black (N = 968)	0.7034	1.115	0.8856
Non-Black (N = 4092)	0.8332	1.0326	0.9275
Baseline Creatinine < 0.5 mg/dL (N = 460)	0.5392	0.9676	0.7223
Baseline Creatinine >= 0.5 (N = 4600)	0.8534	1.0489	0.9461
Baseline Creatinine < 1 mg/dL (N = 2598)	0.8033	1.047	0.9171
Baseline Creatinine >= 1 mg/dL (N = 2462)	0.8048	1.0706	0.9282
Age > 65 (N= 3061)	0.8245	1.0655	0.9373
Age <= 65 (N = 1999)	0.7724	1.0402	0.8964
Age > 70 (N = 2477)	0.8103	1.0776	0.9344
Age <= 70 (N = 2583)	0.7935	1.0353	0.9064
Age > 75 (N = 1849)	0.8345	1.1727	0.9893
Age <= 75 (N = 3211)	0.7889	1.0006	0.8885
ICU patient (N = 1158)	0.8447	1.0921	0.9605
Non ICU patient (N = 3902)	0.8046	1.0501	0.9192
Hospital 1 (N = 2447)	0.7676	1.0001	0.8761
Hospital 2 (N = 1214)	0.9716	1.657	1.2688
Hospital 3 (N = 910)	0.6342	0.9659	0.7827
Hospital 4 (N = 489)	0.7484	1.3408	1.0017

## Sheet: Supplemental Figure 2a
category	lowercl	uppercl	point estimate
Quintile 1 (N = 1012)	0.9823	1.2273	1.098
Quintile 2 (N = 1012)	1.005	1.252	1.1217
Quintile 3 (N = 1012)	0.9743	1.19	1.0768
Quintile 4 (N = 1012)	1.0158	1.2331	1.1192
Quintile 5 (N = 1012)	0.9384	1.1484	1.0381

## Sheet: Supplemental Figure 2b
category	lowercl	uppercl	point estimate
Quintile 1 (N = 1012)	0.729	1.1283	0.9069
Quintile 2 (N = 1012)	0.8092	1.2076	0.9885
Quintile 3 (N = 1012)	0.7637	1.1883	0.9526
Quintile 4 (N = 1012)	0.7151	1.1268	0.8977
Quintile 5 (N = 1012)	0.6682	1.0477	0.8367
